# Supplementary material for: Disinfectant Susceptibility of Third-Generation-Cephalosporin/Carbapenem-Resistant Gram-Negative Bacteria Isolated from the Oral Cavity of Residents of Long-Term-Care Facilities
Source: Appl Environ Microbiol. 2022 Dec 14;89(1):e01712-22. doi: 10.1128/aem.01712-22 (PMC9888285; doi:10.1128/aem.01712-22)
Supplement: Supplemental file 1 — Table S1. Download aem.01712-22-s0001.xlsx, XLSX file, 0.02 MB [file aem.01712-22-s0001.xlsx]

## Sheet: a
Supplemental Table 1a. Susceptibility to PVPI of oral/rectal isolates by bacterial species
			PVPI
		(n)	1094	2188	4375
Acinetobacter
A. baumannii	oral	5	0	1	4
	rectal + orala	1	0	1	0
	rectal (only)b	2	0	0	2
A. baylyi	oral	1	0	0	1
A. lactucae	oral	1	1	0	0
A. nosocomialis	oral	5	2	3	0
A. pittii	oral	2	2	0	0
A. seifertii	oral	2	2	0	0
A. ursingii	oral	2	2	0	1
Achromobacter xylosoxidans	oral	2	0	2	0
Enterobacter
E. bugandensis	oral	1	0	0	1
	rectal + orala	2	0	0	2
E. cloacae	rectal + orala	1	0	0	1
E. hormaechei	oral	4	0	2	2
	rectal + orala	2	0	0	2
	rectal (only)b	2	0	0	2
E. roggenkampii	rectal + orala	1	0	0	1
Enterobacter spp. (unknown)	oral	1	0	0	1
Escherichia coli	oral	5	0	2	3
	rectal + orala	20	0	2	18
	rectal (only)b	19	2	2	15
Pseudomonas
P. aeruginosa	oral	8	0	1	6
	rectal + orala	2	0	0	2
	rectal (only)b	13	0	1	12
P. citronellolis	oral	4	0	0	4
P. fulva	oral	2	0	1	1
P. nitroreducens	oral	2	1	0	1
Proteus mirabilis	oral	2	0	0	2
	rectal + orala	2	0	0	2
	rectal (only)b	4	0	0	4
Klebisiella pneumoniae	rectal + orala	2	0	0	2
	rectal (only)b	2	0	0	2
Others
Pandoraea apista	oral	1	0	0	1
Pantoea septica	oral	1	1	0	0
S. maltophilia	oral	1	1	0	0
aRectal isolates from subjects with GN-ARB from oral cavity
bRectal isolates from subjects without GN-ARB from oral cavity
Coloured backgrounds indicate more than 1 isolates corresponds to each MIC values (gray in oral isolates, orange in "rectal + oral" isolates and yellow in "rectal only" isolates).

## Sheet: b
Supplemental Table 1b. Susceptibility to CPC of oral/rectal isolates by bacterial species
		CPC
		(n)	2.5	5	10	20	40	80	160	320	640	1280	2560	5120
Acinetobacter
A. baumannii	oral	5	1	4	0	0	0	0	0	0	0	0	0	0
	rectal + orala	1	1	0	0	0	0	0	0	0	0	0	0	0
	rectal (only)b	2	2	0	0	0	0	0	0	0	0	0	0	0
A. baylyi	oral	1	1	0	0	0	0	0	0	0	0	0	0	0
A. lactucae	oral	1	1	0	0	0	0	0	0	0	0	0	0	0
A. nosocomialis	oral	5	1	3	0	1	0	0	0	0	0	0	0	0
A. pittii	oral	2	1	1	0	0	0	0	0	0	0	0	0	0
A. seifertii	oral	2	2	0	0	0	0	0	0	0	0	0	0	0
A. ursingii	oral	2	2	0	0	0	0	0	0	0	0	0	0	0
Achromobacter xylosoxidans	oral	2	0	0	0	0	0	0	2	0	0	0	0	0
Enterobacter
E. bugandensis	oral	1	0	0	1	0	0	0	0	0	0	0	0	0
	rectal + orala	2	0	0	0	1	1	0	0	0	0	0	0	0
E. cloacae	rectal + orala	1	0	0	1	0	0	0	0	0	0	0	0	0
E. hormaechei	oral	4	0	1	3	0	0	0	0	0	0	0	0	0
	rectal + orala	2	0	0	2	0	0	0	0	0	0	0	0	0
	rectal (only)b	2	0	0	2	0	0	0	0	0	0	0	0	0
E. roggenkampii	rectal + orala	1	0	0	1	0	0	0	0	0	0	0	0	0
Enterobacter spp. (unknown)	oral	1	0	0	0	0	1	0	0	0	0	0	0	0
Escherichia coli	oral	5	3	2	0	0	1	0	0	0	0	0	0	0
	rectal + orala	20	12	8	0	0	0	0	0	0	0	0	0	0
	rectal (only)b	19	16	2	1	0	0	0	0	0	0	0	0	0
Pseudomonas
P. aeruginosa	oral	8	1	0	0	0	0	0	0	0	3	1	1	2
	rectal + orala	2	0	0	0	0	0	0	0	0	1	0	1	0
	rectal (only)b	13	0	0	0	0	0	0	1	3	5	2	1	1
P. citronellolis	oral	4	0	0	1	3	0	0	0	0	0	0	0	0
P. fulva	oral	2	0	0	2	0	0	0	0	0	0	0	0	0
P. nitroreducens	oral	2	0	0	2	0	0	0	0	0	0	0	0	0
Proteus mirabilis	oral	2	0	0	1	1	0	0	0	0	0	0	0	0
	rectal + orala	2	0	0	1	1	0	0	0	0	0	0	0	0
	rectal (only)b	4	0	0	2	2	0	0	0	0	0	0	0	0
Klebisiella pneumoniae	rectal + orala	2	0	1	1	0	0	0	0	0	0	0	0	0
	rectal (only)b	2	0	2	0	0	0	0	0	0	0	0	0	0
Others
Pandoraea apista	oral	1	0	0	1	0	0	0	0	0	0	0	0	0
Pantoea septica	oral	1	0	0	1	0	0	0	0	0	0	0	0	0
S. maltophilia	oral	1	0	1	0	0	0	0	0	0	0	0	0	0
aRectal isolates from subjects with GN-ARB from oral cavity
bRectal isolates from subjects without GN-ARB from oral cavity
Coloured backgrounds indicate more than 1 isolates corresponds to each MIC values (gray in oral isolates, orange in "rectal + oral" isolates and yellow in "rectal only" isolates).

## Sheet: c
Supplemental Table 1c. Susceptibility to BZK of oral/rectal isolates by bacterial species
			BZK
		(n)	2.5	5	10	20	40	80	160	320	640
Acinetobacter
A. baumannii	oral	5	4	1	0	0	0	0	0	0	0
	rectal + orala	1	1	0	0	0	0	0	0	0	0
	rectal (only)b	2	0	2	0	0	0	0	0	0	0
A. baylyi	oral	1	0	1	0	0	0	0	0	0	0
A. lactucae	oral	1	1	0	0	0	0	0	0	0	0
A. nosocomialis	oral	5	0	3	2	0	0	0	0	0	0
A. pittii	oral	2	2	0	0	0	0	0	0	0	0
A. seifertii	oral	2	0	1	0	0	1	0	0	0	0
A. ursingii	oral	2	2	0	0	0	0	0	0	0	0
Achromobacter xylosoxidans	oral	2	0	0	0	0	1	1	0	0	0
Enterobacter
E. bugandensis	oral	1	0	0	0	1	0	0	0	0	0
	rectal + orala	2	0	0	0	2	0	0	0	0	0
E. cloacae	rectal + orala	1	0	0	0	1	0	0	0	0	0
E. hormaechei	oral	4	0	1	2	1	0	0	0	0	0
	rectal + orala	2	0	0	2	0	0	0	0	0	0
	rectal (only)b	2	0	0	2	0	0	0	0	0	0
E. roggenkampii	rectal + orala	1	0	0	1	0	0	0	0	0	0
Enterobacter spp. (unknown)	oral	1	0	0	1	0	0	0	0	0	0
Escherichia coli	oral	5	0	1	3	0	1	0	0	0	0
	rectal + orala	20	0	7	13	0	0	0	0	0	0
	rectal (only)b	19	0	10	8	1	0	0	0	0	0
Pseudomonas
P. aeruginosa	oral	8	1	0	0	0	3	1	0	0	3
	rectal + orala	2	0	0	0	1	0	0	1	0	0
	rectal (only)b	13	0	0	1	1	8	1	0	1	1
P. citronellolis	oral	4	0	0	0	4	0	0	0	0	0
P. fulva	oral	2	0	1	1	0	0	0	0	0	0
P. nitroreducens	oral	2	0	0	0	2	0	0	0	0	0
Proteus mirabilis	oral	2	0	0	0	0	2	0	0	0	0
	rectal + orala	2	0	0	0	1	1	0	0	0	0
	rectal (only)b	4	0	0	0	1	3	0	0	0	0
Klebisiella pneumoniae	rectal + orala	2	0	1	1	0	0	0	0	0	0
	rectal (only)b	2	0	0	2	0	0	0	0	0	0
Others
Pandoraea apista	oral	1	0	0	1	0	0	0	0	0	0
Pantoea septica	oral	1	0	1	0	0	0	0	0	0	0
S. maltophilia	oral	1	0	0	0	1	0	0	0	0	0
aRectal isolates from subjects with GN-ARB from oral cavity
bRectal isolates from subjects without GN-ARB from oral cavity
Coloured backgrounds indicate more than 1 isolates corresponds to each MIC values (gray in oral isolates, orange in "rectal + oral" isolates and yellow in "rectal only" isolates).

## Sheet: d
Supplemental Table 1d. Susceptibility to CHX of oral/rectal isolates by bacterial species
			CHX
		(n)	4	8	16	32	64	128	256	512	1024
Acinetobacter
A. baumannii	oral	5	4	0	0	1	0	0	0	0	0
	rectal + orala	1	0	1	0	0	0	0	0	0	0
	rectal (only)b	2	0	0	1	1	0	0	0	0	0
A. baylyi	oral	1	1	0	0	0	0	0	0	0	0
A. lactucae	oral	1	1	0	0	0	0	0	0	0	0
A. nosocomialis	oral	5	0	0	2	0	2	0	1	0	0
A. pittii	oral	2	2	0	0	0	0	0	0	0	0
A. seifertii	oral	2	1	0	1	0	0	0	0	0	0
A. ursingii	oral	2	2	0	0	0	0	0	0	0	0
Achromobacter xylosoxidans	oral	2	2	0	0	0	0	0	0	0	0
Enterobacter
E. bugandensis	oral	1	0	0	0	1	0	0	0	0	0
	rectal + orala	2	0	0	0	2	0	0	0	0	0
E. cloacae	rectal + orala	1	0	0	0	0	1	0	0	0	0
E. hormaechei	oral	4	0	0	2	2	0	0	0	0	0
	rectal + orala	2	0	0	1	1	0	0	0	0	0
	rectal (only)b	2	0	0	1	1	0	0	0	0	0
E. roggenkampii	rectal + orala	1	0	1	0	0	0	0	0	0	0
Enterobacter spp. (unknown)	oral	1	0	0	1	0	0	0	0	0	0
Escherichia coli	oral	5	4	1	0	0	0	0	0	0	0
	rectal + orala	20	9	8	3	0	0	0	0	0	0
	rectal (only)b	19	12	6	0	0	0	1	0	0	0
Pseudomonas
P. aeruginosa	oral	8	4	0	3	0	1	0	0	0	0
	rectal + orala	2	0	1	1	0	0	0	0	0	0
	rectal (only)b	13	1	1	7	4	0	0	0	0	0
P. citronellolis	oral	4	4	0	0	0	0	0	0	0	0
P. fulva	oral	2	2	0	0	0	0	0	0	0	0
P. nitroreducens	oral	2	2	0	0	0	0	0	0	0	0
Proteus mirabilis	oral	2	0	0	0	0	2	0	0	0	0
	rectal + orala	2	0	0	0	0	1	1	0	0	0
	rectal (only)b	4	0	0	0	0	1	3	0	0	0
Klebisiella pneumoniae	rectal + orala	2	0	0	0	1	0	1	0	0	0
	rectal (only)b	2	1	1	0	0	0	0	0	0	0
Others
Pandoraea apista	oral	1	1	0	0	0	0	0	0	0	0
Pantoea septica	oral	1	1	0	0	0	0	0	0	0	0
S. maltophilia	oral	1	1	0	0	0	0	0	0	0	0
aRectal isolates from subjects with GN-ARB from oral cavity
bRectal isolates from subjects without GN-ARB from oral cavity
Coloured backgrounds indicate more than 1 isolates corresponds to each MIC values (gray in oral isolates, orange in "rectal + oral" isolates and yellow in "rectal only" isolates).
