# Supplementary material for: Disinfectant Susceptibility of Third-Generation-Cephalosporin/Carbapenem-Resistant Gram-Negative Bacteria Isolated from the Oral Cavity of Residents of Long-Term-Care Facilities
Source: Appl Environ Microbiol. 2022 Dec 14;89(1):e01712-22. doi: 10.1128/aem.01712-22 (PMC9888285; doi:10.1128/aem.01712-22)
Supplement: Supplemental file 2 — Table S2. Download aem.01712-22-s0002.xlsx, XLSX file, 0.01 MB [file aem.01712-22-s0002.xlsx]

## Sheet: Table S2
Table S2. Concentration of Disinfectants used for oral cavity
Disinfectant	Abb.		Concentration Used for Oral Cavity				References
			(µg/mL)		(%)
Povidon iodine	PVPI		2188-4375		0.12-0.23		Urakawa R et al., 2020
							Fuse Y et al., 2022
Cetylpyridinium chloride	CPC		400-800		0.05-0.1		Sreenivasan PK et al., 2013
							Silva MF de A et al., 2009
							Haps S et al., 2008
							Figuero E et al., 2019
							Schwarz SR et al., 2021
Benzalkonium chloride	BZK		80-800		0.01-0.1		Oyanagi T, 2012
							Schwarz SR et al., 2021
Chlorhexidine gluconate	CHX		1229-2048		0.12-0.2		Brookes ZLS et al., 2021
							James P et al., 2017
							Van der Weijden FA et al.,2015
							Figuero E et al., 2019
							Schwarz SR et al., 2021
