# Supplementary material for: Disinfectant Susceptibility of Third-Generation-Cephalosporin/Carbapenem-Resistant Gram-Negative Bacteria Isolated from the Oral Cavity of Residents of Long-Term-Care Facilities
Source: Appl Environ Microbiol. 2022 Dec 14;89(1):e01712-22. doi: 10.1128/aem.01712-22 (PMC9888285; doi:10.1128/aem.01712-22)
Supplement: Supplemental file 3 — Table S3. Download aem.01712-22-s0003.xlsx, XLSX file, 0.01 MB [file aem.01712-22-s0003.xlsx]

## Sheet: Table S3
Supplemental Table 3. The genes with SNP
	K0233vs K0151	K0356 vs K0287	K0360 vs K0294	K0191 vs K0052	K0235 vs K0165	K0350 vs K0289	K0224 vs K0124	K0307 vs K0355
total SNPs	4	24	7	7	76	25	24	57
intergenic	3	19	2	5	33	13	11	11
synonymous	0	2(2)	1(1)	0	27(7)	3(2)	5(3)	28(4)
		Aconitate hydratase 2 (EC 4.2.1.3)	Dihydroxyacetone kinase, ATP-dependent		Phage head completion-stabilization protein GpL	Phage DNA replication protein O	hypothetical protein	Copper-binding protein PcoE
		Mobile element protein			Cytosol nonspecific dipeptidase	Phage tail tip, assembly protein K	Phage capsid scaffolding protein GpO	hypothetical protein(2)
					c-di-GMP phosphodiesterase (EC 3.1.4.52)		Phage major capsid protein GpN	Class D beta-lactamase (EC 3.5.2.6)
					Uncharacterized protein YjdJ, possible GNAT acetyltransferase
					FIG00637897: hypothetical protein
					hypothetical protein
					D-serine permease DsdX
non-synonymous	1(1)	3(3)	4(4)	2(2)	16(14)	9(9)	8(7)	18(3)
	SSU rRNA ## 16S rRNA, small subunit ribosomal RNA	Ribonucleotide reductase of class Ib (aerobic), beta subunit	RNA polymerase sigma factor RpoS	Phage tail fiber protein GpH	Leucyl/phenylalanyl-tRNA--protein transferase	Uncharacterized 55.3 kDa protein in gtrB 5'region (ORF485)	hypothetical protein(5)	c-di-GMP phosphodiesterase (EC 3.1.4.52)
		Uncharacterized SAM-dependent O-methyltransferase	Sialic acid utilization regulator, RpiR family	Colicin immunity protein	Inner membrane protein YbjJ	IgaA: a membrane protein that prevents overactivation of the Rcs regulatory system	Aspartate ammonia-lyase (EC 4.3.1.1)	IncH1 plasmid conjugative transfer protein Orf16
		HflK protein	Osmolarity sensory histidine kinase EnvZ		Permease of the drug/metabolite transporter (DMT) superfamily	L-fucose operon activator	Phage capsid scaffolding protein GpO	Copper-binding protein PcoE
			Bll0873 protein		DNA recombination and repair protein RecO	iron aquisition outermembrane yersiniabactin receptor
					Outer membrane porin OmpC	Sensor histidine kinase RcsC (EC 2.7.13.3)
					Arginine/ornithine antiporter ArcD	Uncharacterized protein YfdF
					FIG00643509: hypothetical protein	ShiA homolog
					Putative lipoprotein AcfD-like	Phage DNA replication protein O
					Hydrogen peroxide-inducible genes activator =>OxyR	hypothetical protein
					Lysine decarboxylase 2, constitutive (EC 4.1.1.18)
					General secretion pathway protein F
					DNA-directed RNA polymerase beta' subunit (EC 2.7.7.6)
					FIG00637897: hypothetical protein
					hypothetical protein
