# Supplementary material for: Disinfectant Susceptibility of Third-Generation-Cephalosporin/Carbapenem-Resistant Gram-Negative Bacteria Isolated from the Oral Cavity of Residents of Long-Term-Care Facilities
Source: Appl Environ Microbiol. 2022 Dec 14;89(1):e01712-22. doi: 10.1128/aem.01712-22 (PMC9888285; doi:10.1128/aem.01712-22)
Supplement: Supplemental file 4 — Table S4. Download aem.01712-22-s0004.xlsx, XLSX file, 0.01 MB [file aem.01712-22-s0004.xlsx]

## Sheet: TableS4
Supplemental Table 4. The comparison of susceptibility with or without qacEΔ1
	P. aeruginosa								E. coli
	qacEΔ1(+)			qacEΔ1(-)					qacEΔ1(+)			qacEΔ1(-)
	(n=6)			(n=17)					(n=16)			(n=18)
Disinfectant	mediana	rangea		mediana	rangea		p-valueb		mediana	rangea		mediana	rangea		p-valueb
PVPI	4375	2188-4375		4375	2188-4375		1		4375	1094-4375		4375	1094-4375		0.28
CPC	3840	2560-5120		640	2.5-1280		<0.001**		2.5	2.5-10		2.5	2.5-5		0.84
BZK	640	160-640		40	2.5-80		<0.001**		10	5-20		7.5	5-40		0.14
CHX	12	4-32		16	4-64		0.27		6	4-128		4	4-16		0.33
aMIC value (µg/mL)
bWilcoxon test
