# Supplementary material for: Disinfectant Susceptibility of Third-Generation-Cephalosporin/Carbapenem-Resistant Gram-Negative Bacteria Isolated from the Oral Cavity of Residents of Long-Term-Care Facilities
Source: Appl Environ Microbiol. 2022 Dec 14;89(1):e01712-22. doi: 10.1128/aem.01712-22 (PMC9888285; doi:10.1128/aem.01712-22)
Supplement: Supplemental file 5 — Table S5. Download aem.01712-22-s0005.xlsx, XLSX file, 0.02 MB [file aem.01712-22-s0005.xlsx]

## Sheet: Table S5
Supplemental Table 5. Clinical characteristics of patients and risk factors associated with oral isolates by susceptibility to disinfectants (with criteria using MIC50 and MIC90)
	CPC									BZK									CHX
Variable	Subjects 1a		Subjects 2b		Univariate analysis					Subjects 1a		Subjects 2b		Univariate analysis					Subjects 1a		Subjects 2b		Univariate analysis
	n=10		n=20		OR	95% CI	p-valuec			n=15		n=15		OR	95% CI	p-valuec			n=15		n=15		OR	95% CI	p-valuec
Age ≥ 90 years n, (%)	5	50	8	40	1.5	0.33-6.92	0.71			10	66.7	3	20	8	1.52-42.0	0.025*			6	40	7	46.7	0.76	0.18-3.24	1
Male sex n, (%)	2	20	3	15	1.42	0.20-10.2	1	(0.37)d		4	26.7	1	6.67	5.09	0.50-52.3	0.33	(0.19)d		2	13.3	3	20	0.62	0.09-4.34	1
PS = 4 n, (%)	10	100	16	80	-	-	0.27			12	80	14	93.3	0.29	0.03-3.12	0.6			12	80	14	93.3	0.29	0.03-3.12	0.6
With remeining teeth n, (%)	8	80	15	75	1.33	0.21-8.49	1			12	80	11	73.3	1.45	0.26-8.01	1			12	80	11	73.3	1.45	0.26-8.01	1
OHATーJ
Lip score = 1 n, (%)	5	50	3	15	5.67	0.99-32.4	0.078			6	40	2	13.3	4.33	0.71-26.5	0.21			4	26.7	4	26.7	1	0.20-5.04	1
Tongue score = 1, 2 n, (%)	2	20	8	40	0.38	0.06-2.24	0.42			4	26.7	6	40	0.55	0.12-2.55	0.7			3	20	7	46.7	0.29	0.06-1.45	0.25
Gum and mucosa score = 1, 2 n, (%)	4	40	5	25	2	0.40-10.1	0.43			6	40	3	20	2.67	0.52-13.7	0.43			5	33.3	4	26.7	1.38	0.29-6.60	1
Saliva score =1, 2 n, (%)	5	50	8	40	1.5	0.33-6.92	0.71			6	40	7	46.7	0.76	0.18-3.24	1			7	46.7	6	40	1.31	0.31-5.58	1
Natural teeth score =1, 2 n, (%)	3	30	8	40	0.64	0.13-3.25	0.7			5	16.7	6	20	0.75	0.17-3.33	1			6	40	5	33.3	1.33	0.30-5.91	1
Denture score = 1 n, (%)	1	10	0	0	0	-	0.33			1	6.7	0	0	0	-	1			1	6.7	0	0	0	-	1
Oral cleanliness score =1, 2 n, (%)	2	20	9	45	0.31	0.05-1.82	0.25			2	13.3	9	60	0.1	0.02-0.63	0.021*	(0.10)d		5	33.3	6	40	0.75	0.17-3.33	1
Tooth pain score = 1 n, (%)	0	0	1	5	-	-	1			1	6.7	0	0	0	-	1			1	6.7	0	0	0	-	1
Situation before admission
From home n, (%)	0	0	4	20	0	-	0.27			1	6.67	3	20	0.29	0.03-3.12	0.6			2	13.3	2	13.3	1	0.12-8.21	1
From another hospital n, (%)	4	40	3	15	3.78	0.65-22.0	0.18			6	40	1	6.67	9.33	0.96-90.9	0.08			5	33.3	2	13.3	3.25	0.52-20.4	0.39
From affilated hospital n, (%)	3	30	4	20	1.71	0.30-9.77	0.66			3	20	4	26.7	0.69	0.12-3.79	1			2	13.3	5	33.3	0.31	0.05-1.93	0.39
From another facility n, (%)	2	20	8	40	0.38	0.06-2.24	0.42			4	26.7	6	40	0.55	0.12-2.55	0.7			6	40	4	26.7	1.83	0.39-8.57	0.7
History of medical visits within 1 month n, (%)	2	20	1	5	4.75	0.38-60.1	0.25			1	6.67	2	13.3	0.46	0.04-5.75	1			2	13.3	1	6.67	2.15	0.17-26.7	1
Prior use of antibiotics within 6 months n, (%)	3	30	7	35	1.26	0.24-6.45	1			3	20	7	46.7	3.5	0.69-17.7	0.25			7	46.7	3	20	0.29	0.06-1.45	0.25
Tube feeding n, (%)	7	70	3	15	13.2	2.12-82.1	0.0048**	(0.0063**)d		7	46.7	3	10	3.5	0.69-17.7	0.25			6	40	4	26.7	1.83	0.39-8.57	0.7
Nasogastric tube n, (%)	4	40	0	0	-	-	0.0077**			4	26.7	0	0	-	-	0.1			2	13.3	2	13.3	1	0.12-8.21	1
Gastrostomy and enterostomy n, (%)	3	30	3	15	2.43	0.39-15.1	0.37			3	20	3	10	1	0.17-5.98	1			4	26.7	2	13.3	2.36	0.36-15.5	0.65
Presence of co-morbidities
Strokes n, (%)	6	60	8	40	2.25	0.48-10.6	0.44			8	53.3	6	40	1.71	0.40-7.29	0.72			8	53.3	6	40	1.71	0.40-7.29	0.72
Cardiovascular disease n, (%)	5	50	6	30	2.33	0.49-11.2	0.43			9	60	2	13.3	9.75	1.59-59.7	0.021*	(0.05)d		7	46.7	4	26.7	2.41	0.52-11.1	0.45
Diabetes n, (%)	0	0	3	15	0	-	0.53			0	0	3	20	0	-	0.22			1	6.67	2	13.3	0.46	0.04-5.75	1
Tumour-bearing n, (%)	2	20	2	10	2.25	0.27-18.9	0.58			2	13.3	2	13.3	1	0.12-8.21	1			3	20	1	6.67	3.5	0.32-38.2	0.6
OR, Odds ratio; CI, Confidence interval
aSubjects 1, Subjects with oral isolates showed resistant or intermediate resistant, bSubjects 2, Subjects without oral isolates showed resistant or intermediate resistant
cFisher's Exact Test, dMultiple logistic regression analysis
*p-values≤0.05, **p-value≤0.01
