# Supplementary material for: Disinfectant Susceptibility of Third-Generation-Cephalosporin/Carbapenem-Resistant Gram-Negative Bacteria Isolated from the Oral Cavity of Residents of Long-Term-Care Facilities
Source: Appl Environ Microbiol. 2022 Dec 14;89(1):e01712-22. doi: 10.1128/aem.01712-22 (PMC9888285; doi:10.1128/aem.01712-22)
Supplement: Supplemental file 6 — Table S6. Download aem.01712-22-s0006.xlsx, XLSX file, 0.02 MB [file aem.01712-22-s0006.xlsx]

## Sheet: Table S6a
Supplemental Table 6a. List of bacterial isolates from CHROMagarTM ESBL medium plates in this study
Strain	Species	ID	Sites	BioProjectID
K0001	E. coli	0101	Rectal	PRJDB12072
K0026	E. coli	0102	Rectal	PRJDB12072
K0005	E. coli	0103	Rectal	PRJDB12072
K0006	Proteus mirabilis	0103	Rectal	PRJDB14068
K0007	E. hormaechei	0104	Rectal	PRJDB14068
K0008	E. coli	0105	Rectal	PRJDB12072
K0009	E. coli	0106	Rectal	PRJDB12072
K0011	E. coli	0107	Rectal	PRJDB12072
K0027	E. coli	0112	Rectal	PRJDB12072
K0035	E. coli	0116	Rectal	PRJDB12072
K0037	E. coli	0117	Rectal	PRJDB12072
K0039	E. coli	0118	Rectal	PRJDB12072
K0040	E. coli	0119	Rectal	PRJDB12072
K0042	E. coli	0123	Rectal	PRJDB12072
K0044	E. coli	0124	Rectal	PRJDB12072
K0045	E. coli	0125	Rectal	PRJDB12072
K0051	Proteus mirabilis	0128	Rectal	PRJDB14068
K0052	E. coli	0129	Rectal	PRJDB12072
K0053	E. coli	0130	Rectal	PRJDB12072
K0056	E. coli	0132	Rectal	PRJDB12072
K0058	E. coli	0133	Rectal	PRJDB12072
K0059	Proteus mirabilis	0134	Rectal	PRJDB14068
K0060	E. coli	0136	Rectal	PRJDB12072
K0061	E. coli	0138	Rectal	PRJDB12072
K0022	K. pneumoniae	0206	Rectal	PRJDB14068
K0047	E. coli	0211	Rectal	PRJDB12072
K0048	E. coli	0212	Rectal	PRJDB12072
K0079	E. coli	0402	Rectal	PRJDB12072
K0081	E. coli	0406	Rectal	PRJDB12072
K0114	E. coli	0511	Rectal	PRJDB12072
K0115	E. coli	0512	Rectal	PRJDB12072
K0123	E. coli	0518	Rectal	PRJDB12072
K0124	Proteus mirabilis	0518	Rectal	PRJDB14068
K0127	K. pneumoniae	0519	Rectal	PRJDB14068
K0130	E. coli	0520	Rectal	PRJDB12072
K0132	Proteus mirabilis	0522	Rectal	PRJDB14068
K0159	P. aeruginosa	0546	Rectal	PRJDB12072
K0164	K. pneumoniae	0549	Rectal	PRJDB14068
K0169	E. coli	0551	Rectal	PRJDB12072
K0173	P. aeruginosa	0552	Rectal	PRJDB12072
K0172	Proteus mirabilis	0552	Rectal	PRJDB14068
K0287	E. bugandensis	0601	Rectal	PRJDB14068
K0289	E. coli	0602	Rectal	PRJDB12072
K0297	P. aeruginosa	0607	Rectal	PRJDB12072
K0300	E. coli	0609	Rectal	PRJDB12072
K0304	E. roggenkampii	0614	Rectal	PRJDB14068
K0307	E. hormaechei	0616	Rectal	PRJDB14068
K0314	E. hormaechei	0618	Rectal	PRJDB14068
K0179	Pandoraea apista	0114	Oral	PRJDB14068
K0191	E. coli	0129	Oral	PRJDB12072
K0196	P. aeruginosa	0130	Oral	PRJDB12072
K0197	P. aeruginosa	0134	Oral	PRJDB12072
K0200	P. aeruginosa	0134	Oral	PRJDB12072
K0201	E. hormaechei	0134	Oral	PRJDB14068
K0192	A. nosocomialis	0136	Oral	PRJDB12072
K0183	E. coli	0210	Oral	PRJDB12072
K0204	A. pittii	0301	Oral	PRJDB12072
K0207	A. baumannii	0402	Oral	PRJDB12072
K0208	A. baumannii	0406	Oral	PRJDB12072
K0209	P. citronellolis	0411	Oral	PRJDB14068
K0211	A. baumannii	0414	Oral	PRJDB12072
K0214	P. citronellolis	0416	Oral	PRJDB14068
K0216	P. citronellolis	0421	Oral	PRJDB14068
K0217	Pantoea septica	0421	Oral	PRJDB14068
K0219	A. pittii	0504	Oral	PRJDB12072
K0220	P. nitroreducens	0511	Oral	PRJDB14068
K0221	Proteus mirabilis	0512	Oral	PRJDB14068
K0222	P. aeruginosa	0515	Oral	PRJDB12072
K0224	Proteus mirabilis	0518	Oral	PRJDB14068
K0225	P. aeruginosa	0521	Oral	PRJDB12072
K0232	E. coli	0527	Oral	PRJDB12072
K0233	A. baumannii	0539	Oral	PRJDB12072
K0235	E. coli	0549	Oral	PRJDB12072
K0236	Achromobacter xylosoxidans	0549	Oral	PRJDB14068
K0350	E. coli	0602	Oral	PRJDB12072
K0351	P. aeruginosa	0605	Oral	PRJDB14068
K0352	S. maltophilia	0606	Oral	PRJDB14068
K0353	A. nosocomialis	0609	Oral	PRJDB14068
K0354	A. nosocomialis	0616	Oral	PRJDB14068
K0355	E. hormaechei	0616	Oral	PRJDB14068

## Sheet: Table S6b
Supplemental Table 6b. List of bacterial isolates from CHROMagarTM mSuperCARBATM selective plates in this study
Strain	Species	ID	Sites	BioProjectID
K0030	E. coli	0114	Rectal	PRJDB14068
K0033	E. coli	0115	Rectal	PRJDB14068
K0067	P. aeruginosa	0307	Rectal	PRJDB14068
K0070	P. aeruginosa	0315	Rectal	PRJDB14068
K0072	P. aeruginosa	0317	Rectal	PRJDB14068
K0074	P. aeruginosa	0320	Rectal	PRJDB14068
K0107	A. baumannii	0503	Rectal	PRJDB14068
K0108	P. aeruginosa	0503	Rectal	PRJDB14068
K0113	P. aeruginosa	0509	Rectal	PRJDB14068
K0119	E. coli	0515	Rectal	PRJDB14068
K0121	E. coli	0516	Rectal	PRJDB14068
K0128	P. aeruginosa	0519	Rectal	PRJDB14068
K0137	A. baumannii	0525	Rectal	PRJDB14068
K0151	A. baumannii	0539	Rectal	PRJDB14068
K0160	P. aeruginosa	0546	Rectal	PRJDB14068
K0162	E. coli	0548	Rectal	PRJDB14068
K0165	E. coli	0549	Rectal	PRJDB14068
K0166	P. aeruginosa	0549	Rectal	PRJDB14068
K0170	K. pneumoniae	0551	Rectal	PRJDB14068
K0171	P. aeruginosa	0551	Rectal	PRJDB14068
K0288	E. bugandensis	0601	Rectal	PRJDB14068
K0293	E. cloacae	0605	Rectal	PRJDB14068
K0294	E. hormaechei	0606	Rectal	PRJDB14068
K0301	P. aeruginosa	0612	Rectal	PRJDB14068
K0303	E. coli	0613	Rectal	PRJDB14068
K0309	E. coli	0616	Rectal	PRJDB14068
K0320	P. aeruginosa	0620	Rectal	PRJDB14068
K0175	A. nosocomialis	0105	Oral	PRJDB14068
K0195	A. baylyi	0137	Oral	PRJDB14068
K0187	A. seifertii	0210	Oral	PRJDB14068
K0188	A. seifertii	0212	Oral	PRJDB14068
K0206	A. lactucae	0301	Oral	PRJDB14068
K0212	P. citronellolis	0402	Oral	PRJDB14068
K0213	A. baumannii	0411	Oral	PRJDB14068
K0218	A. ursingii	0416	Oral	PRJDB14068
K0228	P. fulva	0515	Oral	PRJDB14068
K0229	P. aeruginosa	0516	Oral	PRJDB14068
K0230	P. fulva	0520	Oral	PRJDB14068
K0239	Achromobacter xylosoxidans	0551	Oral	PRJDB14068
K0240	P. aeruginosa	0551	Oral	PRJDB14068
K0356	E. bugandensis	0601	Oral	PRJDB14068
K0357	A. nosocomialis	0601	Oral	PRJDB14068
K0358	A. ursingii	0602	Oral	PRJDB14068
K0360	E. hormaechei	0606	Oral	PRJDB14068
K0361	Enterobacter spp. (unknown)	0609	Oral	PRJDB14068
K0362	E. hormaechei	0613	Oral	PRJDB14068
K0364	P. nitroreducens	0614	Oral	PRJDB14068
