# Supplementary material for: Disinfectant Susceptibility of Third-Generation-Cephalosporin/Carbapenem-Resistant Gram-Negative Bacteria Isolated from the Oral Cavity of Residents of Long-Term-Care Facilities
Source: Appl Environ Microbiol. 2022 Dec 14;89(1):e01712-22. doi: 10.1128/aem.01712-22 (PMC9888285; doi:10.1128/aem.01712-22)
Supplement: Supplemental file 7 — Table S7. Download aem.01712-22-s0007.xlsx, XLSX file, 0.01 MB [file aem.01712-22-s0007.xlsx]

## Sheet: TableS7
Supplemental Table 7. MIC50 and MIC90 of oral and rectal isolatesa
		PVPI			CPC			BZK			CHX
		MIC50	MIC90		MIC50	MIC90		MIC50	MIC90		MIC50	MIC90
oral		2188	4375		10	640		10	40		4	64
rectal		4375	4375		5	640		10	40		8	64
rectal + oral		4375	4375		5	20		10	20		8	64
rectal only		4375	4375		5	640		10	40		8	32
ALL		4375	4375		5	640		10	40		8	64
aWe used the results of "ALL" for the difinition of disinfectant resistance in Table S5.
